# Supplementary material for: Phase-separating pyrenoid proteins form complexes in the dilute phase
Source: Commun Biol. 2023 Jan 7;6:19. doi: 10.1038/s42003-022-04373-x (PMC9825591; doi:10.1038/s42003-022-04373-x)
Supplement: Supplementary file 4 — Supplementary Data 1 [file 42003_2022_4373_MOESM4_ESM.xls]

## Sheet: Fig2cd
lag time	Normalized correlation
	0nM Rubisco	1nM Rubisco	50nM Rubisco
1.05956e-05	0.968871	0.97336	0.98731
1.12267e-05	0.999191	0.99725	1.0084
1.18953e-05	0.977415	0.978616	0.997624
1.26038e-05	0.968063	0.990907	0.992991
1.33545e-05	0.977416	0.967543	1.01757
1.41499e-05	0.947362	0.952305	0.99394
1.49927e-05	0.979834	0.97289	1.01726
1.58857e-05	0.951812	0.961668	0.970447
1.68318e-05	0.930024	0.926305	0.943387
1.78343e-05	0.957272	0.955141	0.973017
1.88965e-05	0.927104	0.924503	0.959429
2.0022e-05	0.926198	0.926665	0.955342
2.12145e-05	0.917986	0.917771	0.962924
2.24781e-05	0.916534	0.920974	0.967066
2.38169e-05	0.920841	0.917528	0.960615
2.52354e-05	0.897489	0.897823	0.948872
2.67384e-05	0.891703	0.89373	0.929448
2.8331e-05	0.883535	0.890795	0.933052
3.00184e-05	0.889236	0.898916	0.925044
3.18063e-05	0.870175	0.862924	0.905135
3.37006e-05	0.872409	0.876644	0.924189
3.57079e-05	0.854734	0.850857	0.884942
3.78346e-05	0.852767	0.852318	0.902413
4.00881e-05	0.837207	0.830377	0.888908
4.24757e-05	0.842552	0.834703	0.899504
4.50056e-05	0.818051	0.813654	0.858983
4.76861e-05	0.811416	0.810794	0.870208
5.05263e-05	0.807155	0.804445	0.867548
5.35357e-05	0.789601	0.791087	0.842157
5.67243e-05	0.782315	0.778158	0.831791
6.01028e-05	0.784328	0.769918	0.84262
6.36825e-05	0.758194	0.758129	0.818306
6.74754e-05	0.756623	0.748841	0.820802
7.14943e-05	0.738679	0.734368	0.799849
7.57525e-05	0.733365	0.725435	0.792215
8.02643e-05	0.713966	0.716853	0.780657
8.50449e-05	0.709949	0.704951	0.779388
9.01102e-05	0.693832	0.691222	0.765901
9.54772e-05	0.68574	0.680691	0.756979
0.000101164	0.669913	0.663289	0.73651
0.000107189	0.656845	0.649621	0.73229
0.000113573	0.64412	0.640962	0.717102
0.000120338	0.632082	0.629879	0.709507
0.000127505	0.617382	0.614581	0.698522
0.000135099	0.602788	0.600276	0.688593
0.000143146	0.588507	0.586592	0.670747
0.000151672	0.576305	0.573346	0.662676
0.000160705	0.562544	0.558395	0.649439
0.000170277	0.549629	0.547439	0.635434
0.000180419	0.53545	0.534291	0.624183
0.000191164	0.523695	0.516543	0.610659
0.00020255	0.509946	0.503921	0.602915
0.000214614	0.494184	0.485499	0.584851
0.000227397	0.482116	0.476631	0.570883
0.00024094	0.467105	0.463662	0.554031
0.000255291	0.451364	0.450233	0.542148
0.000270496	0.437576	0.432161	0.528638
0.000286607	0.422644	0.423063	0.520605
0.000303677	0.410215	0.407859	0.505917
0.000321764	0.396814	0.394466	0.489568
0.000340929	0.382527	0.380929	0.479301
0.000361234	0.370279	0.367358	0.465622
0.000382749	0.356999	0.353699	0.450045
0.000405546	0.343512	0.343555	0.437329
0.0004297	0.329758	0.32999	0.427621
0.000455294	0.315804	0.320459	0.412292
0.000482411	0.304683	0.303311	0.398253
0.000511143	0.294861	0.293816	0.385353
0.000541587	0.28081	0.281894	0.377059
0.000573844	0.27042	0.271971	0.362251
0.000608022	0.261052	0.261898	0.348222
0.000644236	0.249076	0.249319	0.333252
0.000682607	0.238129	0.240329	0.320409
0.000723263	0.22894	0.228417	0.311981
0.000766341	0.219633	0.219577	0.299599
0.000811984	0.209164	0.211562	0.286753
0.000860346	0.199437	0.202825	0.278757
0.000911589	0.191491	0.192874	0.267481
0.000965883	0.180737	0.183524	0.254791
0.00102341	0.17345	0.173526	0.243507
0.00108437	0.166612	0.16614	0.236518
0.00114895	0.158721	0.157775	0.225764
0.00121738	0.149708	0.14984	0.216902
0.00128989	0.142757	0.145354	0.206537
0.00136672	0.136405	0.139142	0.196282
0.00144812	0.128463	0.133125	0.187968
0.00153437	0.12402	0.124732	0.183081
0.00162576	0.117777	0.118457	0.173811
0.00172259	0.111962	0.113141	0.168603
0.00182518	0.106092	0.105771	0.161149
0.00193389	0.100003	0.101165	0.152061
0.00204907	0.0961894	0.0972149	0.144387
0.00217112	0.0907264	0.0919095	0.137652
0.00230043	0.0855019	0.0863525	0.133133
0.00243744	0.0831087	0.0811446	0.127834
0.00258262	0.0764534	0.077281	0.120564
0.00273644	0.073047	0.0731546	0.114458
0.00289942	0.0678354	0.0726064	0.107806
0.00307211	0.0651483	0.0683354	0.101614
0.00325509	0.0611246	0.0656701	0.0955073
0.00344896	0.0571785	0.0616325	0.0911635
0.00365438	0.055212	0.0578317	0.0861428
0.00387204	0.0526076	0.0540677	0.082869
0.00410266	0.0501133	0.049305	0.0780126
0.00434701	0.0475203	0.0489688	0.0724916
0.00460592	0.0440691	0.0457258	0.0704158
0.00488025	0.0421154	0.0424145	0.0653581
0.00517092	0.0401443	0.0404995	0.061952
0.0054789	0.0357884	0.0380473	0.0582958
0.00580523	0.0342771	0.0349973	0.0563571
0.00615099	0.0315601	0.0315769	0.0543085
0.00651734	0.0303636	0.0297916	0.0501551
0.00690551	0.0293165	0.0303273	0.0454512
0.00731681	0.0278447	0.0295332	0.0425469
0.0077526	0.0241524	0.0262823	0.0386796
0.00821434	0.0214706	0.0255314	0.0367731
0.00870359	0.019925	0.0250796	0.0351459
0.00922198	0.0181984	0.021735	0.0325519
0.00977124	0.0163679	0.020197	0.0297897
0.0103532	0.0181231	0.0191848	0.0289671
0.0109699	0.0152182	0.0173127	0.0271488
0.0116232	0.0152768	0.0150112	0.028702
0.0123155	0.0157463	0.0142945	0.0258702
0.013049	0.0154789	0.0121202	0.024989
0.0138262	0.013068	0.0105619	0.024719
0.0146497	0.0121484	0.0111689	0.0233588
0.0155223	0.0114141	0.00915678	0.0211384
0.0164468	0.00992952	0.00902936	0.0208165
0.0174263	0.011826	0.0099355	0.0220626
0.0184642	0.0109322	0.0115351	0.0190577
0.019564	0.00986777	0.00795976	0.0184038
0.0207292	0.00991999	0.0073271	0.0176786
0.0219639	0.00887351	0.00759909	0.0155425
0.023272	0.00837688	0.00862971	0.0132065
0.0246581	0.00548107	0.00806618	0.0120067
0.0261268	0.00635063	0.007383	0.0109449
0.0276829	0.00702048	0.00951618	0.0106782
0.0293317	0.00520132	0.00872115	0.0107163
0.0310787	0.00417318	0.00671583	0.0119454
0.0329297	0.00283565	0.00702094	0.00991442
0.034891	0.00188943	0.00667656	0.00813449
0.0369691	0.00131928	0.00593707	0.00913548
0.039171	0.00259998	0.00467368	0.00944277
0.041504	0.0021208	0.00357098	0.00936784
0.043976	0.00272778	0.00492096	0.00731215
0.0465953	0.00361065	0.00401075	0.00822177
0.0493705	0.00261397	0.00413327	0.00847672
0.052311	0.00187251	0.00267498	0.00625706
0.0554266	0.000647332	0.00224254	0.00435281
0.0587279	0.00195043	0.00165834	0.00384842
0.0622257	0.00121872	0.00197331	0.00370859
0.0659319	0.00137208	0.00267138	0.00336148
0.0698588	0.00192747	0.00133222	0.000211567
0.0740196	0.00458126	0.000375644	-0.000949429
0.0784282	0.00464159	0.000991995	0.00199277
0.0830994	0.004387	0.000318368	0.00188127
0.0880488	0.00203235	0.000187089	0.00154983
0.093293	0.00268226	0.00126321	-0.00011896
0.0988496	0.00361911	0.00139013	-0.000691207
0.104737	0.00250041	5.31031e-05	-0.000938146
0.110975	0.00127991	0.000750695	0.00120445
0.117585	0.00214754	0.000132387	-0.000392807
0.124588	7.10655e-05	-0.000407129	0.000785815
0.132009	0.00161051	-0.000257333	0.000465185
0.139871	0.000721373	0.000237096	-0.00305524
0.148202	0.00170997	0.000489051	-0.00122778
0.157029	0.00199909	-0.000866472	-0.00137557
0.166382	0.0013389	-0.00113231	-0.00280919
0.176291	0.00165888	-0.00115658	-0.00147051
0.186791	0.00288276	-0.000958894	-4.20756e-06
0.197917	0.0027974	-0.000826219	-0.00237448
0.209705	0.000990287	-0.00135464	0.00125569
0.222195	0.000398662	-0.00102461	-0.000549652
0.235429	0.00110312	-0.00172526	0.00237587
0.249451	0.00203669	0.000397623	0.00133761
0.264308	0.00130954	-0.000638244	0.00267488
0.28005	0.00122042	-0.000719047	0.00102929
0.29673	0.00173601	-0.000824138	-0.00170304
0.314404	0.00127359	0.000993757	0.000118524
0.333129	0.00135362	0.000940553	9.93416e-05
0.352971	-0.000515945	3.80568e-05	-0.0015969
0.373994	-0.000157529	0.00033526	-0.00148141
0.396269	0.00225132	0.00045103	-0.00178313
0.419871	0.000860904	2.10438e-05	-0.000639668
0.444878	0.000753802	5.60801e-05	0.0010603
0.471375	0.000392533	0.000519173	0.00190785
0.499451	0.00023771	0.00133018	0.000214336
0.529198	-0.000328429	0.00108324	-4.02331e-06
0.560717	-0.00107816	-0.000207722	-0.000850271
0.594113	0.000726605	0.00105767	-0.000244816
0.629499	0.000741995	0.000305399	-0.00065331
0.666992	-0.000116749	-3.15798e-05	0.00069628
0.706718	0.000543307	-0.00114752	-0.00152544
0.74881	0.000228411	-0.00144472	-0.000417812
0.79341	0.000638734	-0.00174508	-0.00114646
0.840665	0.00107498	-0.000578841	-0.000651002
0.890735	-0.000605786	0.000255743	-0.00151107
0.943788	7.98546e-05	0.000426763	-0.000720287
1	-0.000921634	0.0003033	-0.00181098

## Sheet: Fig2e
Rubisco concentration (nM, monomer)	Diffusion rate 1	Diffusion rate 2	Diffusion rate 3
0	64.3221	64.0747	65.2704
1	63.2906	53.7075	60.2609
10	64.8782	56.1623	58.7387
50	61.503	62.8612	52.566
100	63.7525	63.4471	56.9366
150	61.6635	61.6849	63.9005
175	46.8905	54.855	60.9187
200	45.4315	44.1733	45.0564
400	43.0431	45.5207	50.088
1000	46.3938	43.7163	47.9709
2000	45.5993	44.1531	40.7183
EPYC1 only	64.0747	64.3221	65.2704
Rubisco only	37.9899	36.3912	37.9185

## Sheet: Fig3cd
EPYC1 concentration (uM)	Rubisco concentration (uM, binding sites)	Diffusion rate 1	Diffusion rate 2	Diffusion rate 3	E/R ratio
3	20	44.1999	43.8272	N/A	0.833333
5	4	58.4912	61.9905	60.7286	0.1
3	10	49.2527	49.329	50.5278	0.416667
5	2	62.5038	60.6863	59.827	0.05
5	4	56.9838	55.7732	55.2236	0.1
2	8	40.3068	44.3903	46.5175	0.5
3	8	58.5662	59.9589	58.9757	0.333333
2.4	8	59.621	59.621	45.3541	0.416667
1.4	4	52.6123	49.8908	N/A	0.357143
1.6	8	49.502	52.2753	N/A	0.625
1	4	45.8548	47.0593	47.0593	0.5
10	8	57.389	61.1089	N/A	0.1
1	6	46.2642	46.9278	N/A	0.75
3	6	58.5454	55.0806	56.0678	0.25
4	4	63.9361	63.348	62.2262	0.125
1	8	43.8964	44.7538	46.4663	1
4	8	62.3137	52.6514	48.0319	0.25
2	6	51.6796	58.5561	60.2382	0.375
4	6	51.7831	55.7773	56.2808	0.1875
2	4	63.1679	60.5038	59.6262	0.25
2	0.4	62.2335	61.735	62.8627	0.025
4	0.4	62.1974	62.7596	64.3279	0.0125
3	0.8	61.0902	61.8509	59.4729	0.0333333
2	0.8	60.0473	57.7608	N/A	0.05
3	4	60.5908	59.967	59.9427	0.166667
4	1.6	58.5048	62.6214	61.7659	0.05
3	1.6	58.8217	59.7514	61.3997	0.0666667
2	1.6	58.2558	57.3872	58.9903	0.1
4	12	45.4876	45.593	47.6747	0.375
3	12	43.6178	45.0805	47.0594	0.5
2	12	43.8164	44.9448	44.7066	0.75
1	12	41.1377	44.8002	44.542	1.5
1	16	44.772	45.6373	44.5701	2
2	16	41.9134	42.1027	43.5301	1
3	16	41.7973	40.1429	43.6564	0.666667
